# Supplementary material for: Metabolic Profiling of Thymic Epithelial Tumors Hints to a Strong Warburg Effect, Glutaminolysis and Precarious Redox Homeostasis as Potential Therapeutic Targets
Source: Cancers (Basel). 2022 Mar 18;14(6):1564. doi: 10.3390/cancers14061564 (PMC8945961; doi:10.3390/cancers14061564)
Supplement: Supplementary file 1 [file cancers-14-01564-s001.zip]

Archive with 6 entries (6 files):
- (i) data_original.csv
- (ii) data_normalized.csv
- (iii) data_normalized_and_mean_centered_and_divided_by_standard_deviation.csv
- Supplementary Figures Updated new S1-S5.pdf
- Supplementary Tables S1-S7.pdf
- Table S4 Metabolite concentrations.xlsx
