# Supplementary material for: Metabolic Profiling of Thymic Epithelial Tumors Hints to a Strong Warburg Effect, Glutaminolysis and Precarious Redox Homeostasis as Potential Therapeutic Targets
Source: Cancers (Basel). 2022 Mar 18;14(6):1564. doi: 10.3390/cancers14061564 (PMC8945961; doi:10.3390/cancers14061564)
Supplement: Supplementary file 1 [file cancers-14-01564-s001.zip › (i) data_original.csv]

,"Label","Acetic acid","L-Alanine","Ascorbic acid","L-Aspartic acid","Choline","Creatine","L-Cysteine","Ethanolamine","Formic acid","Fumaric acid","D-Glucose","L-Glutamic acid","L-Glutamine","Glutathione","Glycerol","Glycine","L-Histidine","Inosine","L-Isoleucine","L-Lactic acid","L-Lysine","Methanol","L-Methionine","Acetylcholine","Phosphorylcholine","O-Phosphoethanolamine","Oxypurinol","L-Pheny…
S4,"A","0.66","7.23","12.32","10.05","2.32","7.81","4.83","0","0","0.41","3.06","43.02","7.19","0","0","48.93","0.68","0","0.67","35.8","1.27","1.73","0","0.54","5.13","11.75","0","0.74","2.67","5.01","0","45.55","3.68","0.6","1.72","29.77","5.51"
S12,"A","1.3","2.9","2.12","0","1.42","4.49","1.55","0","0","0","8.12","3.57","3.06","0","1.22","5.42","0","0.35","0","21.61","0","0","0","0","0.85","0","0","0","0","0","0.43","22.9","0","0","0.87","2.56","0.83"
S13,"A","0.56","6.82","12.96","5.94","1.8","9.57","4.74","0","0","0.2","7.21","32.81","6.62","0.85","0","37.48","0.94","0.57","0.61","23.69","1.28","3.25","0","0.32","3.55","7.75","0","0.8","2.64","5.62","0.31","38.7","3.35","0.58","1.77","27.42","3.84"
S14,"A","0.43","3.74","4.77","3.91","1.73","10.43","3.35","0","0","0.25","25.1","31.79","8.99","0","0","34.05","0","0","0.53","21.89","1.96","3.54","0","2.6","4.56","8.9","0","0","2.74","3.81","1.71","13.24","2.54","0","1.52","31.56","1.84"
S15,"A","0","1.17","0","0","0.37","1.05","0","0","0","0","0","0","0","0","1.94","1.22","0","0","0","5.33","0","0","0","0","0","0","0","0","0","0","0.2","1.87","0","0","0","1.9","0.3"
S1,"B","4.99","13.2","4.84","0","1.22","16.91","0","1.16","0","0.45","22.43","6.43","12.7","1.87","3.68","5","0","1.18","0.83","70.73","0","14.28","0","1.2","1.56","3.93","1.28","1.22","2.84","4.48","1.98","16.63","0","1.35","1.92","6.51","2.71"
S2,"B","3.79","7.18","9.25","0","1.61","11.96","0","0","0","0.34","5.25","10.25","8.09","0","0","17.08","0.75","1.11","0","44.83","0","2.78","0","0.51","5.43","10.64","1.1","1.06","0","5.52","0.58","38.12","0","0.86","1.43","9.52","2.41"
S3,"B","0.35","6.75","5.47","2.27","1.4","9.4","0","1.04","0","0","0","8.9","8.72","1.28","2.5","25.7","0","0.84","0","61.53","0","0","0","0.77","3.85","5.52","1.59","0","3.03","3.5","0.58","24.23","3.07","0.97","1.42","9.95","3.41"
S5,"B","1.18","12.51","12.52","5.88","5.07","13.72","0","1.99","1.34","0.42","3.76","24.59","10.24","1.84","4.62","21.41","0.88","1.82","1.22","91.74","2.98","0","0","0","5.88","11.8","4.11","1.33","5.02","4.95","0.54","39.44","5.65","1.19","2.92","21.04","4.08"
S6,"B","0","17.17","15.93","6.81","4.3","37.74","3.64","0.82","0","0.39","7.09","35.39","24.75","1.62","0","29.55","1.52","0.54","0.96","34.85","3.61","0","0.95","0.92","3.81","13.03","3.89","1.18","4.2","12.65","0","49.95","7.05","0.8","2.51","17.26","6.79"
S7,"B","0.55","15.41","9.88","2.6","2","12.35","2.48","0.82","0","0.35","12.8","17.43","14.91","1.28","0","14.59","1.06","0.58","0.97","56.53","1.99","0","1.15","0.8","4.62","7.57","1.8","0.94","2.66","5.64","0.79","18.68","4.91","0.77","3.47","6.55","3.1"
S8,"B","4.6","10.31","16.38","9.02","3.06","11.94","3.08","1.84","0","0.44","0","37.32","7.4","1.81","0","31.13","0","1.66","0.94","67.97","0","5.67","0","0.46","5.64","18.93","2.21","1.22","4.9","5.94","0.59","42.71","4.23","1.04","2.29","30.51","5.14"
S9,"B","0.52","30.17","12.65","3.8","1.93","66.64","0","0","0","0.36","10.88","30.37","46.82","4.51","5.78","26.31","0","0.89","0.87","66.59","2.78","0","0","1.79","6.65","0","3.57","1.16","7.52","17.46","2.94","26.44","7.44","1.05","1.79","7.89","7.26"
S10,"B","1.19","11.76","19.51","4.59","2.34","12.95","0","2.25","0.7","0.31","0","20","6.83","2.42","3.38","11.89","0","0.83","0.66","71.55","1.41","0","0","0.7","3.84","9.12","1.12","0.97","3.79","3.29","1.4","34.78","3.58","0","1.54","15.01","4.13"
S11,"B","0.53","23.29","20.53","3.73","2.53","20.91","1.67","1.88","0","0.68","0","18.07","19.79","2.72","4.11","16.93","1.25","1.39","1.08","92.1","2.54","0","1.29","0","5.48","17.68","4.46","1.79","4.3","7.84","0.37","40.66","5.77","1.74","2.43","14.86","4.8"
