# Supplementary material for: Metabolic Profiling of Thymic Epithelial Tumors Hints to a Strong Warburg Effect, Glutaminolysis and Precarious Redox Homeostasis as Potential Therapeutic Targets
Source: Cancers (Basel). 2022 Mar 18;14(6):1564. doi: 10.3390/cancers14061564 (PMC8945961; doi:10.3390/cancers14061564)
Supplement: Supplementary file 1 [file cancers-14-01564-s001.zip › (ii) data_normalized.csv]

	Label	Acetic acid	L-Alanine	Ascorbic acid	L-Aspartic acid	Choline	Creatine	L-Cysteine	Ethanolamine	Formic acid	Fumaric acid	D-Glucose	L-Glutamic acid	L-Glutamine	Glutathione	Glycerol	Glycine	L-Histidine	Inosine	L-Isoleucine	L-Lactic acid	L-Lysine	Methanol	L-Methionine	Acetylcholine	Phosphorylcholine	O-Phosphoethanolamine	Oxypurinol	L-Phenylalanine	L-Proline	L-Serine	Succinic acid	Taurine	L-Threonine	L-Tyrosine	L-Valine	myo-Inositol	Glycerophosphocholine
S4	A	2.18624125503498	23.9492792028832	40.809836760653	33.2904918380327	7.68496926012296	25.8705215179139	15.999311002756	0.543247827008692	0.46374814500742	1.35811956752173	10.1362094551622	142.50317998728	23.8167797328811	0.56312274750901	0.808246767012932	162.079976680093	2.25249099003604	0.23187407250371	2.21936612253551	118.587025651897	4.20685817256731	5.73060207759169	0.62937248251007	1.78874284502862	16.9930570277719	38.9217193131228	0.72874708501166	2.45124019503922	8.84433962264151	16.5955586177655	0.13249947000212	150.883771464914	12.189951240195	1.9874920500318	5.69747721009116	98.6127305490778	18.251801992792
S12	A	14.3491026291971	32.0095366343628	23.4000750568445	5.01114814896576	15.6736351795845	49.5595929269962	17.1085454425043	1.81019448552948	1.545287975452	0.441510850129142	89.6267025762158	39.4048433740259	33.7755800348794	1.87642111304885	13.4660809289388	59.8247201924987	1.50113689043908	3.86321993862999	1.17000375284223	238.526236782269	2.80359389832005	3.81906885361708	2.09717653811342	0.706417360206627	9.38210556524427	8.67568820503764	2.42830967571028	1.63359014547783	5.82794322170467	7.26285348462439	4.74624163888828	252.764961698934	5.6071877966401	1.28038146537451	9.60286099030884	28.2566944082651	9.16135014017969
S13	A	2.19171219687838	26.6919235405545	50.7224822706138	23.2478043740313	7.04478920425192	37.4547959359394	18.5512782378634	0.641858571942953	0.547928049219594	0.782754356027991	28.2182945348091	128.410852106392	25.9091691845265	3.32670601311896	0.954960314354149	146.688166319646	3.67894547333156	2.23084991467978	2.38740078588537	92.7172534715156	5.00962787857914	12.7197582854549	0.743616638226592	1.25240696964479	13.8938898194968	30.3317312960847	0.861029791630791	3.13101742411197	10.3323574995695	21.9953974043866	1.21326925184339	151.462967891416	13.1111354634689	2.26998763248117	6.92737605084772	107.315622211438	15.0288836357374
S14	A	1.84487596426947	16.0461304799252	20.4652519757334	16.7755000471945	7.4224079492702	44.7489681565828	14.372870884425	0.703627111953938	0.600657290692386	1.07260230480783	107.689271402706	136.392109079364	38.5707788808897	0.729369567269326	1.04685984949244	146.088433914827	0.583495653815461	0.300328645346193	2.27391688619261	93.9170578089738	8.40920206969341	15.1880486360789	0.815177751653953	11.1550639700015	19.5642660396949	38.1846420511588	0.943890028230893	0.634980564446237	11.7557212606938	16.3464591252714	7.33659976488558	56.8050180626228	10.8976394168476	0.497687469430834	6.52142201323162	135.405314958941	7.89435296338565
S15	A	2.97441998810232	49.7153055154245	18.0164867850769	19.2912382085493	15.7219342228266	44.6162998215348	13.1724313758817	6.96864111498258	5.94883997620464	1.6996685646299	26.0049290388374	30.3390838786437	26.0049290388374	7.22359139967706	82.43392538455	51.8398912212119	5.77887311974165	2.97441998810232	4.50412169626923	226.480836236934	10.7928953853998	14.7021330840486	8.07342568199201	2.71946970340784	7.22359139967706	33.3984872949775	9.34817710546444	6.28877368913062	22.4356250531146	27.9595478881618	8.49834282314949	79.4595053964477	21.5857907707997	4.9290388374267	7.39355825614005	80.7342568199201	12.7475142347242
S1	B	21.5548893746058	57.0189458406407	20.9069468082349	1.96110616754931	5.26993287315012	73.044725315548	1.33908130383323	5.01075584660176	0.604746395279522	1.94382769911275	96.8890117579978	27.7751380117666	54.859137286071	8.07768399409076	15.8961909616332	21.5980855456972	0.587467926842965	5.09714818878455	3.58528220058574	305.526518129433	1.09718274572142	61.6841323185113	0.820727250736495	5.18354053096734	6.73860269025754	16.976095238918	5.52910989969849	5.26993287315012	12.267712589956	19.3518846489447	8.5528418760961	71.835232524989	2.19436549144284	5.83148309733825	8.29366484954774	28.1207073804978	11.7061623657679
S2	B	18.5313762113848	35.1069343529665	45.2282928641978	2.21985350922657	7.87216773095767	58.4789602871141	1.51575900409744	0.80188540861929	0.684536324431101	1.66244535933268	25.6701121661663	50.1178380387056	39.5564204617686	0.831222679666337	1.19304902257992	83.5134315805944	3.6671588808809	5.42739514370373	0.518291788497834	219.198310173188	1.241944474325	13.5929355851319	0.929013583156495	2.49366803899901	26.5502302975777	52.0247606567637	5.37849969195865	5.18291788497834	2.58167985214015	26.9902893632834	2.83593620121456	186.38946205224	2.48388894865	4.20500885007677	6.99204959954625	46.5484700613149	11.783803870564
S3	B	1.7471870288835	33.6957498427532	27.3060372799792	11.3317558730444	6.98874811553399	46.9244516328711	1.54750851129681	5.19164145725382	0.698874811553399	0.199678517586685	3.05508131907629	44.4284701630375	43.5299168338974	6.38971256277393	12.4799073491678	128.293447549445	0.678906959794731	4.19324886932039	0.529148071604717	307.155479677719	1.26795858667545	1.72721917712483	0.948472958536756	3.84381146354369	19.2190573177185	27.5556354269626	7.93722107407075	0.738810515070736	15.1256477071914	17.471870288835	2.89533850500694	120.955262028135	15.3253262247781	4.84220405147712	7.08858737432733	49.670031249688	17.0225936242649
S5	B	3.59110137253112	38.0717611613257	38.1021942238047	17.8946407376974	15.4295626768922	41.754161721294	0.943424936851395	6.05617943333638	4.07803037219635	1.27818862412125	11.4428314921331	74.834900636051	31.1634559785751	5.59968349615022	14.0600748653337	65.1571867677045	2.6781094981588	5.53881737119206	3.71283362244743	279.192915183055	9.06905261876503	1.05298396177607	0.578228187102468	0.194771599866095	17.8946407376974	35.9110137253112	12.5079886789008	4.04759730971728	15.2773973644968	15.0643659271433	1.64338537387017	120.027998417481	17.1946803006787	3.6215344350102	8.88645424389056	64.0311634559786	12.4166894914635
S6	B	0.198575926924059	48.7078380755156	45.1902073700037	19.3186008907549	12.1982355110493	107.060792601628	10.3259482000511	2.32617514396755	0.397151853848118	1.10635159286261	20.1129045984511	100.394315054892	70.2107741624351	4.59561430881394	0.692178945278148	83.8274091515134	4.31193441320814	1.53187143627131	2.72332699781567	98.8624436186208	10.2408442313693	0.981532438796063	2.69495900825509	2.60985503957335	10.8082040225809	36.9634903974355	11.0351479390656	3.34742276814842	11.9145556154435	35.8855067941335	0.113471958242319	141.698107855096	19.9994326402088	2.26943916484639	7.12036537970554	48.9631499815608	19.2618649116337
S7	B	2.36294896030246	66.205533596838	42.447155868706	11.1703041759753	8.59254167382712	53.0589448358825	10.6547516755456	3.52294208626912	0.601477917167898	1.50369479291975	54.9922667124936	74.8840006874034	64.0573981783812	5.49922667124936	1.04829008420691	62.6825915105688	4.55404708712837	2.49183708540986	4.16738271180615	242.868190410724	8.54957896545798	1.48650970957209	4.94071146245059	3.43701666953085	19.8487712665406	32.5227702354356	7.73328750644441	4.03849458669875	11.4280804261901	24.2309675201925	3.39405396116171	80.2543392335453	21.0946898092456	3.30812854442344	14.9080598040901	28.1405739817838	13.318439594432
S8	B	13.4520230672952	30.1500777877856	47.9008995309338	26.3776626232615	8.94851969259203	34.9167729181532	9.00700674940636	5.38080922691808	0.409409397700289	1.28671524991519	1.78970393851841	109.136848015534	21.640211021301	5.29307864169659	0.713542093134789	91.0351039315	0.397711986337424	4.85442571558914	2.74889167027337	198.76826258349	0.742785621541953	16.5810806068617	0.555627039736106	1.34520230672952	16.4933500216402	55.3579992747605	6.46281977798313	3.56771046567395	14.3293289195101	17.3706558738551	1.72536817602265	124.899109826995	12.3700125162302	3.041326954345	6.69676800524044	89.2220051702558	15.031173601282
S9	B	1.27794899017454	74.145617372242	31.0885667802075	9.33885800512163	4.74315682891704	163.774078279291	0.761854205680975	0.403045450747354	0.344063189662376	0.88473391627468	26.7386250251903	74.6371362146168	115.064560999946	11.0837498955522	14.2048945446324	64.6593037144079	0.334232812814879	2.18725884856796	2.13810696433048	163.651198568697	6.83211190901003	0.850327597308443	0.466942900256081	4.39909363925466	16.3430015089628	1.93166905053305	8.77361133639058	2.85080928577397	18.4811084732933	42.909594939322	7.22532698290989	64.9787909619515	18.2845009363434	2.58047392246782	4.39909363925466	19.3904183316867	17.8421339782061
S10	B	4.58485840878443	45.3091889809285	75.1685609709112	17.6844538624542	9.01560392987864	49.894047389713	1.19437487959931	8.66884993257561	2.69697553457908	1.19437487959931	2.35792718166057	77.0564438451166	26.3147755731073	9.3238297052591	13.0225390098247	45.8100558659218	0.523983818146793	3.19784241957234	2.54286264688885	275.669427855904	5.43247929108072	1.33307647852052	0.732036216528607	2.69697553457908	14.7948372182624	35.1377383933731	4.31516085532653	3.73723752648815	14.6021961086496	12.6757850125217	5.39395106915816	134.001155846658	13.7931034482759	0.446927374301676	5.93334617607397	57.83086110576	15.9121556540166
S11	B	1.51272112843288	66.4741039267957	58.5965372957113	10.6461317151974	7.22110274516072	59.6811298028896	4.76649864996775	5.36587871972417	0.399586713170949	1.94084974968747	1.74676477471872	51.5752279071361	56.484436097522	7.76339899874987	11.7307242223757	48.3214503856012	3.5677385104549	3.96732522362585	3.08252607303304	262.870973450317	7.24964465324436	0.987550019693917	3.68190614278946	0.182668211735291	15.6409656298343	50.4620934918741	12.7296910053031	5.10900154697142	12.2730204759649	22.3768559375731	1.05605059909465	116.051398268077	16.4686809642598	4.96629200655322	6.93568366432433	42.4132754122879	13.7001158801468
