# Supplementary material for: Metabolic Profiling of Thymic Epithelial Tumors Hints to a Strong Warburg Effect, Glutaminolysis and Precarious Redox Homeostasis as Potential Therapeutic Targets
Source: Cancers (Basel). 2022 Mar 18;14(6):1564. doi: 10.3390/cancers14061564 (PMC8945961; doi:10.3390/cancers14061564)
Supplement: Supplementary file 1 [file cancers-14-01564-s001.zip › (iii) data_normalized_and_mean_centered_and_divided_by_standard_deviation.csv]

	Label	Acetic acid	L-Alanine	Ascorbic acid	L-Aspartic acid	Choline	Creatine	L-Cysteine	Ethanolamine	Formic acid	Fumaric acid	D-Glucose	L-Glutamic acid	L-Glutamine	Glutathione	Glycerol	Glycine	L-Histidine	Inosine	L-Isoleucine	L-Lactic acid	L-Lysine	Methanol	L-Methionine	Acetylcholine	Phosphorylcholine	O-Phosphoethanolamine	Oxypurinol	L-Phenylalanine	L-Proline	L-Serine	Succinic acid	Taurine	L-Threonine	L-Tyrosine	L-Valine	myo-Inositol	Glycerophosphocholine
S4	A	-0.563801903833228	-1.09946071828184	0.112100324901001	2.05918991033718	-0.446130063696724	-0.970916206393876	1.18368016082326	-1.11087248669243	-0.527840482068779	0.266465766781343	-0.650943035356629	1.6999259130513	-0.844050506219464	-1.43101879608136	-0.559879228138844	1.83375389438375	-0.0478720698503047	-1.7315173945698	-0.281664894350117	-1.16556346255868	-0.376253117188464	-0.285131469501994	-0.594674159382555	-0.422251316398645	0.297400531399251	0.400307562995981	-1.40534362408431	-0.617830601713513	-0.764350898897359	-0.554339392339032	-1.2247051903381	0.532238258185954	-0.212912510352895	-0.650836339307751	-0.779298173081557	1.0906054514405	1.27333171478278
S12	A	1.16303954882747	-0.631497482269732	-0.980316190327111	-1.13107677748829	1.7312113678448	-0.284728884450389	1.34955942103727	-0.644294900301987	0.127586034042562	-1.55058208106803	1.53894560458038	-0.994558077901328	-0.442127354133886	-1.02673809488144	0.0595011946432687	-0.570684265128889	-0.460085262120408	0.382730594789435	-1.16607632701905	0.393291797793305	-0.775375381850663	-0.408113253747079	0.0848871925530603	-0.821330110425576	-1.14693961049997	-1.62959303065047	-0.987688908908367	-1.1143623607479	-1.3953079770015	-1.5814467862189	0.322658068882085	2.51226946005883	-1.27732268820464	-1.07525615553624	0.85494258198257	-0.984933027525861	-1.49593407407048
S13	A	-0.563025158224637	-0.94022799768977	0.734092621459214	0.926248084497267	-0.620613584893781	-0.635361380191793	1.56531133082739	-1.07455717455663	-0.476826418794113	-0.874114831498435	-0.152798525899491	1.33162169867054	-0.759604615319613	-0.580287987484105	-0.552700156441618	1.47182965258076	0.734719462561196	-0.567670487415552	-0.140043866530402	-1.50179404192826	-0.147926016623232	0.164527940039107	-0.541781600179515	-0.620010934316874	-0.290732453997927	-0.176191935827204	-1.37283614453746	-0.205024434228934	-0.453093594817031	0.0399378578660227	-0.862235119215697	0.543494771717581	-0.0639601939987182	-0.481277679332899	-0.26463663831724	1.3473451359695	0.291519403231554
S14	A	-0.612267780115079	-1.55830252110519	-1.16446857894809	0.196090513854668	-0.517692152561506	-0.424075407202623	0.940455938834292	-1.05180971623283	-0.444871846190439	-0.29953204438275	2.03655245954069	1.5402125435648	-0.248599883291955	-1.37984201658592	-0.548203275521922	1.45772749755054	-0.963528077845	-1.69166166384893	-0.235689051845628	-1.48620013160308	0.818995022375306	0.323329653526197	-0.508650361169057	3.03133098526719	0.785342204318559	0.350840128201738	-1.35247386502741	-1.72078484200892	-0.155360366014802	-0.581753944379675	1.19141597638309	-1.29615486072011	-0.421874881479258	-1.54504242253515	-0.434511526494834	2.176005210609	-1.88190519994594
S15	A	-0.451898983418661	0.396465826855391	-1.31812212008782	0.47989751233761	1.74437545669454	-0.427918332404764	0.76093751561078	1.25540274024763	2.79619301930915	0.94353860970162	-0.21377467242151	-1.2314924905075	-0.755739882488272	0.619314172932696	3.43427543412406	-0.758440162822749	1.88679659786569	-0.134747931801666	1.64394632311214	0.236737191287414	1.49697499513222	0.29206743907362	2.85176055839125	-0.0790704919431071	-1.55656364654019	0.0296271285146723	0.712816430669169	1.7125762235496	2.07861686894222	0.696320222111569	1.5810429774614	-0.855871510276594	1.30636238256904	1.11473014211995	-0.0695587658086553	0.563181477528895	-0.403464557565398
S1	B	2.18609250225818	0.820501310872096	-1.13675339605676	-1.47515998665923	-1.10435746199438	0.395551056493609	-1.00866797576783	0.53437366076208	-0.442393798227601	1.42754974927146	1.73901542113914	-1.29850143865265	0.408775317935492	0.882234741494661	0.178412736712979	-1.46954836475264	-0.961348781364001	1.10115027115196	0.869540666648821	1.26409743373801	-1.26071994322015	3.31473532723174	-0.506081063799492	0.829490221122905	-1.6486005836868	-1.07252816797905	-0.225690591544286	1.09386798424087	-0.0482641789799708	-0.25099295567573	1.599320945563	-1.00404702866625	-1.82916430122935	1.65639255710664	0.307098423761272	-0.98894471329233	-0.720696324656322
S2	B	1.75682444581163	-0.451668454234801	0.389346762930472	-1.44597002264194	-0.395108404939326	-0.0263668449859404	-0.982246900866125	-1.01562419998191	-0.394040114144516	0.869748841186464	-0.222998563696221	-0.714573030931817	-0.208820777475966	-1.34848794748805	-0.541049862807333	-0.0136660387052067	0.728253018972641	1.29342718064247	-1.71534465292802	0.142085876207634	-1.21954620993483	0.220705306422151	-0.45594684719574	-0.162328862170218	2.11107771284359	1.27969141692982	-0.262701916552513	1.04102666763791	-2.07434765818558	0.589648835489863	-0.318022823101624	1.22228099370431	-1.78234935531482	0.680155012228619	-0.237573446834464	-0.445316438829192	-0.697044039102989
S3	B	-0.626137320998703	-0.533599146352703	-0.735227388251431	-0.418032497159528	-0.63588779783051	-0.361059463911817	-0.977498955276203	0.600988281877494	-0.385350813578478	-2.02998066308965	-0.846021483788668	-0.863265155006854	-0.0484560610184875	0.362616129483599	0.0112451817297476	1.03929478577967	-0.911182853353017	0.574880565865282	-1.70619488619985	1.28526911941549	-1.21214716784059	-0.542696007717008	-0.446937579650286	0.335500688354779	0.719831496893992	-0.362503939296776	0.366084605290927	-1.65773235634993	0.549546636078028	-0.457897237159133	-0.298100395918497	-0.0494135891693059	0.294066826454278	1.06261042464631	-0.197176401414857	-0.353228812574222	0.898872365838976
S5	B	-0.364344669926438	-0.279536241430212	-0.057797085236445	0.32234370074464	1.66468847431417	-0.510824194104504	-1.06783597768166	0.919371095795198	1.66245925699476	0.108013914942568	-0.61494682193402	-0.0685904510018201	-0.547549001572453	0.119416630113425	0.0885668476410711	-0.44529622584207	0.185633761842947	1.35829960786968	0.977042077987429	0.921838425277791	1.0066724615557	-0.5860740922538	-0.618352855730548	-1.00998590377897	0.468495242742401	0.198250207498528	1.48931634302056	0.351584133384164	0.581288989419573	-0.722854234665741	-0.717982176580373	-0.0674346868541563	0.596334942490762	0.329943730726445	0.555156141497488	0.0704318160038636	-0.504245207248368
S6	B	-0.846003827953638	0.337974180978758	0.386956998868444	0.482984368047194	0.783977904115553	1.38087436068762	0.335263278949349	-0.454275053279173	-0.568198658320629	-0.232628828143619	-0.376094427673044	0.599407067018633	1.02834575773871	-0.189672154096469	-0.565558725561376	-0.00628314535888306	1.08199432499711	-0.974630853368498	0.143077570777431	-1.42192473233054	1.33995830850401	-0.590671049122193	0.361647474023937	-0.119487989696041	-0.876307054455811	0.268885029433006	1.12737681630826	-0.0736086455348545	-0.122136065540138	1.56860868293552	-1.2310866636701	0.353717566431468	1.04985373625394	-0.481606878948651	-0.183878627258378	-0.374082165783634	1.58103178636214
S7	B	-0.538713548299664	1.35385714607278	0.214837769833655	-0.436246285163799	-0.198767733314608	-0.183365227199734	0.384433837774778	-0.0135425033682875	-0.444374536394967	0.555048173854784	0.58479933286095	-0.0673072168908753	0.780004170752331	0.088492388770488	-0.548133290454115	-0.503484053734592	1.21482388999083	-0.415718120082042	1.36013987427644	0.449724362174303	0.858921603256774	-0.558182466143698	1.40138201356266	0.185505905742984	0.839333130648424	-0.0291448330917257	0.315969465920402	0.34605635157235	-0.223894894017123	0.285972695860341	-0.130840513287164	-0.840424146595991	1.22695304843251	0.141832177351487	3.07494773464285	-0.988358638554793	-0.229540962538247
S8	B	1.03567526124974	-0.739454130859787	0.557045764853774	1.27933557549144	-0.101744563640347	-0.708878791977631	0.138023611428577	0.67065296807341	-0.560770435117968	0.124916751184823	-0.880881445554121	0.827893926037437	-0.931893753474213	0.0250325748200489	-0.564513371721048	0.163199157716873	-1.06545402552247	0.959832005185427	0.164623691781025	-0.123444360770694	-1.36151904812728	0.41295276607723	-0.628816695369735	-0.585795116862304	0.202570483973805	1.50339491790349	0.00376158362487463	0.0601647676810544	0.38297603038483	-0.469036351972037	-0.690486670482493	0.0272339419328004	-0.183797222147239	-0.0183066811064744	-0.361136518427896	0.813574326063547	0.29221700587476
S9	B	-0.69275813262196	1.81484332788301	-0.497883663180053	-0.642856515360857	-1.24793228635373	3.02365456704265	-1.09498877557883	-1.16250472067977	-0.60037104553448	-0.671954698221515	-0.193562035128711	-0.0737590413500181	2.83858141283961	1.80761046904038	0.0956532474977691	-0.457003487194117	-1.10028041799764	-0.593050147541192	-0.350150796457117	-0.579862403307873	0.370432475704565	-0.599112338713901	-0.669875523004272	0.540246251621109	0.174038651494788	-2.08220410006224	0.571621217297389	-0.37518554398408	1.25142776815178	2.34164209246303	1.15409715615479	-1.13729996964042	0.772555185946443	-0.29491851996398	-1.32261772029605	-1.24649263451177	1.14853267993014
S10	B	-0.223254445242883	0.140655070281243	2.26801942408335	0.298631969889807	-0.0834604983508405	-0.275040939823075	-1.03030794090053	1.8815374880187	0.825522941476801	-0.0581350439468975	-0.865227427365931	-0.0105302260877058	-0.743234912819229	1.26584342869601	0.0377975463043729	-0.900226186562241	-0.996177881408985	-0.00466656695025571	-0.00901930229369632	0.876043503809267	-0.0276568581542977	-0.568053857485762	-0.547143083543064	-0.0873646196290083	-0.119758496249866	0.146353413180493	-0.524009432603776	0.163112929618013	0.440053238246655	-0.985728619240069	0.5398877575736	0.204129550223372	0.0463116804536949	-1.57550949616395	-0.680596816503878	-0.1124802241706	0.560594584765997
S11	B	-0.659425987512132	1.36944982928076	1.2281687551578	-0.495379550726164	-0.572558655393313	0.00845568842226305	-0.496118569214525	0.665154520318511	-0.566723103451301	1.42164638342784	-0.882064379302817	-0.676484020012144	0.474370088547396	0.785486461266044	-0.0254142780070144	-0.841173057910212	0.673708313231419	0.44334294007368	0.445813573040599	0.709701422795924	0.489188876410925	-0.590283897684606	0.818582530493356	-1.01444870688822	0.0408123911157555	1.17481620224973	1.54379802112654	0.996139726884172	-0.0471538977695822	0.0819191349239682	-0.914963329423903	-0.144718750331485	0.478943350126249	1.13709012871564	-0.261160247446371	-0.567306762372912	-0.11326917565861
