# Supplementary material for: Metabolic Profiling of Thymic Epithelial Tumors Hints to a Strong Warburg Effect, Glutaminolysis and Precarious Redox Homeostasis as Potential Therapeutic Targets
Source: Cancers (Basel). 2022 Mar 18;14(6):1564. doi: 10.3390/cancers14061564 (PMC8945961; doi:10.3390/cancers14061564)
Supplement: Supplementary file 1 [file cancers-14-01564-s001.zip › Table S4 Metabolite concentrations.xlsx]

## Sheet: Sheet1
Class	Normal Thymus	Normal Thymus	Normal Thymus	Normal Thymus	B1_thymoma	B2_thymoma	B2_thymoma	B2_thymoma	B2_Thymoma	B3_Thymoma	B2_Thymoma	B3_Thymoma	Type A_Thymoma	Thymic Cancer	Thymic Cancer	Thymic Cancer	AB_Thymoma	AB_Thymoma	AB_Thymoma
Metabolite name/group					A	B	B	B	B	B	B	B	A	B	B	B	A	A	A
Acetic acid	0.87	0.18	0.77	0.31	0.66	1.18	0	0.55	4.6	0.52	1.19	0.53	1.3	4.99	3.79	0.35	0.56	0.43	0
L-Alanine	9.2	2.91	6.36	2.52	7.23	12.51	17.17	15.41	10.31	30.17	11.76	23.29	2.9	13.2	7.18	6.75	6.82	3.74	1.17
Ascorbic acid	10.19	4.17	13.17	4.33	12.32	12.52	15.93	9.88	16.38	12.65	19.51	20.53	2.12	4.84	9.25	5.47	12.96	4.77	0
L-Aspartic acid	8.48	3.69	8.13	2.92	10.05	5.88	6.81	2.6	9.02	3.8	4.59	3.73	0	0	0	2.27	5.94	3.91	0
Choline	3.55	0.73	1.73	0.39	2.32	5.07	4.3	2	3.06	1.93	2.34	2.53	1.42	1.22	1.61	1.4	1.8	1.73	0.37
Creatine	3.64	2.2	3.12	2.09	7.81	13.72	37.74	12.35	11.94	66.64	12.95	20.91	4.49	16.91	11.96	9.4	9.57	10.43	1.05
L-Cysteine	2.44	0.14	0.14	0.14	4.83	0	3.64	2.48	3.08	0	0	1.67	1.55	0	0	0	4.74	3.35	0
Ethanolamine	1.61	0.16	0.88	0.16	0	1.99	0.82	0.82	1.84	0	2.25	1.88	0	1.16	0	1.04	0	0	0
Formic acid	0.17	0.17	0.17	0.19	0	1.34	0	0	0	0	0.7	0	0	0	0	0	0	0	0
Fumaric acid	0.32	0.2	0.34	0.2	0.41	0.42	0.39	0.35	0.44	0.36	0.31	0.68	0	0.45	0.34	0	0.2	0.25	0
D-Glucose	9.21	4.65	0.21	3.72	3.06	3.76	7.09	12.8	0	10.88	0	0	8.12	22.43	5.25	0	7.21	25.1	0
L-Glutamic acid	27.92	7.88	27.83	6.04	43.02	24.59	35.39	17.43	37.32	30.37	20	18.07	3.57	6.43	10.25	8.9	32.81	31.79	0
L-Glutamine	8.6	3.3	7.47	4.39	7.19	10.24	24.75	14.91	7.4	46.82	6.83	19.79	3.06	12.7	8.09	8.72	6.62	8.99	0
Glutathione	0.22	0.99	1.81	0.22	0	1.84	1.62	1.28	1.81	4.51	2.42	2.72	0	1.87	0	1.28	0.85	0	0
Glycerol	0.22	1.57	2.21	0.12	0	4.62	0	0	0	5.78	3.38	4.11	1.22	3.68	0	2.5	0	0	1.94
Glycine	19.92	3.97	10.97	3.39	48.93	21.41	29.55	14.59	31.13	26.31	11.89	16.93	5.42	5	17.08	25.7	37.48	34.05	1.22
L-Histidine	0.91	0.23	0.9	0.23	0.68	0.88	1.52	1.06	0	0	0	1.25	0	0	0.75	0	0.94	0	0
Inosine	0.69	0.41	0.78	0.63	0	1.82	0.54	0.58	1.66	0.89	0.83	1.39	0.35	1.18	1.11	0.84	0.57	0	0
L-Isoleucine	0.17	0.17	0.17	0.17	0.67	1.22	0.96	0.97	0.94	0.87	0.66	1.08	0	0.83	0	0	0.61	0.53	0
L-Lactic acid	44.25	7.79	43.36	17.94	35.8	91.74	34.85	56.53	67.97	66.59	71.55	92.1	21.61	70.73	44.83	61.53	23.69	21.89	5.33
L-Lysine	3.15	0.13	0.13	0.13	1.27	2.98	3.61	1.99	0	2.78	1.41	2.54	0	0	0	0	1.28	1.96	0
Methanol	0.1	0.13	0.91	0.21	1.73	0	0	0	5.67	0	0	0	0	14.28	2.78	0	3.25	3.54	0
L-Methionine	0.13	0.11	0.86	0.11	0	0	0.95	1.15	0	0	0	1.29	0	0	0	0	0	0	0
Acetylcholine	0.18	0.17	0.7	0.17	0.54	0	0.92	0.8	0.46	1.79	0.7	0	0	1.2	0.51	0.77	0.32	2.6	0
Phosphorylcholine	3.01	1.6	3.54	0.73	5.13	5.88	3.81	4.62	5.64	6.65	3.84	5.48	0.85	1.56	5.43	3.85	3.55	4.56	0
O-Phosphoethanolamine	11.16	2.75	11.45	3.18	11.75	11.8	13.03	7.57	18.93	0	9.12	17.68	0	3.93	10.64	5.52	7.75	8.9	0
Oxypurinol	0.19	0.19	0.13	0.25	0	4.11	3.89	1.8	2.21	3.57	1.12	4.46	0	1.28	1.1	1.59	0	0	0
L-Phenylalanine	1.17	0.13	0.81	0.13	0.74	1.33	1.18	0.94	1.22	1.16	0.97	1.79	0	1.22	1.06	0	0.8	0	0
L-Proline	0.14	0.14	0.14	0.14	2.67	5.02	4.2	2.66	4.9	7.52	3.79	4.3	0	2.84	0	3.03	2.64	2.74	0
L-Serine	8.25	0.15	4.92	0.15	5.01	4.95	12.65	5.64	5.94	17.46	3.29	7.84	0	4.48	5.52	3.5	5.62	3.81	0
Succinic acid	0.15	0.18	0.14	0.44	0	0.54	0	0.79	0.59	2.94	1.4	0.37	0.43	1.98	0.58	0.58	0.31	1.71	0.2
Taurine	35.99	14.65	42.2	13.41	45.55	39.44	49.95	18.68	42.71	26.44	34.78	40.66	22.9	16.63	38.12	24.23	38.7	13.24	1.87
L-Threonine	5.44	0.15	3.85	0.15	3.68	5.65	7.05	4.91	4.23	7.44	3.58	5.77	0	0	0	3.07	3.35	2.54	0
L-Tyrosine	0.95	0.16	0.16	0.16	0.6	1.19	0.8	0.77	1.04	1.05	0	1.74	0	1.35	0.86	0.97	0.58	0	0
L-Valine	2.51	0.17	1.51	0.17	1.72	2.92	2.51	3.47	2.29	1.79	1.54	2.43	0.87	1.92	1.43	1.42	1.77	1.52	0
myo-Inositol	15.19	7.98	15.92	5.62	29.77	21.04	17.26	6.55	30.51	7.89	15.01	14.86	2.56	6.51	9.52	9.95	27.42	31.56	1.9
Glycerophosphocholine	2.2	1.53	4.27	1.72	5.51	4.08	6.79	3.1	5.14	7.26	4.13	4.8	0.83	2.71	2.41	3.41	3.84	1.84	0.3
